# Supplementary material for: Identification of CD38, CD97, and CD278 on the HIV surface using a novel flow virometry screening assay
Source: Sci Rep. 2023 Dec 27;13:23025. doi: 10.1038/s41598-023-50365-0 (PMC10754950; doi:10.1038/s41598-023-50365-0)
Supplement: Supplementary file 2 — Supplementary Tables. [file 41598_2023_50365_MOESM2_ESM.xlsx]

## Sheet: Table S1 - cell staining
Table S1: H9 Cell Surface Staining
Well	Sample	Median PE-A Live Cells (a.u.)
1_A1	Blank	561
1_A2	IgG Isotype Control	615
1_A3	CCR10	3131
1_A4	CD278	31128
1_A5	IFN-Y R b CHAIN	721
1_A6	IgG1, K ISOTYPE CTRL	696
1_A7	CD46	22253
1_A8	CD70	107150
1_A9	CD1A	696
1_A10	CD2	662
1_A11	BETA-2 MICROGLOBULIN	236000000
1_A12	B7-H4	678
1_B1	CADHERIN 11	604
1_B2	CD10	700
1_B3	CD100	172870
1_B4	CD103	566
1_B5	CD105	564
1_B6	CD106	22627
1_B7	CD107a	49923
1_B8	CD107b	32416
1_B9	CD109	820
1_B10	CD111	3322
1_B11	CD112	17182
1_B12	CD114	803
1_C1	CD116	671
1_C2	CD117	596
1_C3	CD119	13842
1_C4	CD11A	49100000
1_C5	CD11B	750
1_C6	CD122	2045
1_C7	CD123	4697
1_C8	CD126	759
1_C9	CD127	728
1_C10	CD13	733
1_C11	CD131	19098
1_C12	CD134	1055
1_D1	CD135	646
1_D2	CD137	6578
1_D3	4-1BB Ligand	9035
1_D4	CD138	12887
1_D5	CD14	771
1_D6	CD140A	615
1_D7	CD140B	742
1_D8	CD141	691
1_D9	CD142	669
1_D10	CD143	805
1_D11	CD146	703
1_D12	CD148	12277
1_E1	CD15	1038
1_E2	CD150	1918
1_E3	CD151	31339
1_E4	CD154	604
1_E5	CD156C	94943
1_E6	CD158E1	594
1_E7	CD16	617
1_E8	CD161	644
1_E9	CD162	38532
1_E10	CD163	675
1_E11	CD164	251647
1_E12	CD165	27387
1_F1	CD166	126955
1_F2	CD169	568
1_F3	CD170	172271
1_F4	CD172A/B	646
1_F5	CD172G	2986
1_F6	CD178	642
1_F7	CD179A	798
1_F8	CD179B	644
1_F9	CD18	65900000
1_F10	CD180	646
1_F11	CD182	714
1_F12	CD183	19741
1_G1	CD185	642
1_G2	CD19	559
1_G3	CD191	18784
1_G4	CD194	183385
1_G5	CD1B	752
1_G6	CD1C	576
1_G7	CD200	628
1_G8	CD200R	892
1_G9	CD202B	967
1_G10	CD203C	742
1_G11	CD205	26571
1_G12	CD206	694
1_H1	CD207	557
1_H2	CD21	557
1_H3	CD213ALPHA1	633
1_H4	CD213ALPHA2	724
1_H5	CD218a	2050
1_H6	CD221	8404
1_H7	CD223	613
1_H8	CD226	666
1_H9	CD227	159050
1_H10	CD229	970
1_H11	CD23	631
1_H12	CD231	913
2_A2	CD244	11622
2_A3	CD245	15518
2_A4	CD25	4969
2_A5	CD252	5353
2_A6	CD261	3037
2_A7	CD262	2345
2_A8	CD263	1380
2_A9	CD266	1729
2_A10	CD268	3123
2_A11	CD27	915
2_A12	CD271	942
2_B1	CD275	26482
2_B2	CD276	2740
2_B3	CD147	146000000
2_B4	CD279	1376
2_B5	CD28	2271
2_B6	CD29	355257
2_B7	CD290	1165
2_B8	CD298	87400000
2_B9	CD3	74200000
2_B10	CD30	44000
2_B11	CD300C	6040
2_B12	CD309	845
2_C1	CD31	1985
2_C2	CD314	2995
2_C3	CD317	85900
2_C4	CD324	733
2_C5	CD325	1568
2_C6	CD328	3597
2_C7	CD33	1893
2_C8	CD334	2140
2_C9	CD335	38532
2_C10	CD336	15366
2_C11	CD337	9686
2_C12	CD34	680
2_D1	CD340	1949
2_D2	CD344	44100000
2_D3	CD35	10658
2_D4	CD354	1115
2_D5	CD360	9325
2_D6	CD365	3105
2_D7	CD366	2007
2_D8	CLEC4A	950
2_D9	CD36L1	87999
2_D10	CD38	231485
2_D11	CD39	61947
2_D12	CD4	58237
2_E1	CD40	2430
2_E2	CD41	2476
2_E3	CD42B	1780
2_E4	CD43	88609
2_E5	CD44	112000000
2_E6	CD45	242196
2_E7	CD47	42100000
2_E8	CD48	50000000
2_E9	CD49A	12846
2_E10	CD49B	5651
2_E11	CD49C	30401
2_E12	CD49D	128281
2_F1	CD5	238848
2_F2	CD50	45000000
2_F3	CD54	166970
2_F4	CD55	36125
2_F5	CD56	970
2_F6	CD58	364032
2_F7	CD6	319993
2_F8	CD61	2210
2_F9	CD62E	948
2_F10	CD62L	5165
2_F11	CD62P	1662
2_F12	CD63	329038
2_G1	CD64	1452
2_G2	CD69	85016
2_G3	CD73	1771
2_G4	CD74	32636
2_G5	CD79B	2175
2_G6	CD8A	682
2_G7	CD80	5931
2_G8	CD81	53800000
2_G9	CD82	115000000
2_G10	CD83	20681
2_G11	CD85	39192
2_G12	CD85K	1675
2_H1	CD87	315565
2_H2	CD89	1344
2_H3	CD8A	1223
2_H4	CD9	1954
2_H5	CD90	56100000
2_H6	CD93	1146
2_H7	CD94	43701
2_H8	CD95	87700000
2_H9	CD96	13269
2_H10	CD97	63236
2_H11	CD99	41700000
2_H12	CXCL16	40272
3_A1	Blank	771
3_A2	DLL1	781
3_A3	CLL4	923
3_A4	DR3	609
3_A5	EGFR	557
3_A6	GPR19	915
3_A7	CPR56	913
3_A8	HLA-E	11510
3_A9	HVEM	11437
3_A10	IG light chain K	609
3_A11	iGm	705
3_A12	CD360	5196
3_B1	Integrin ALPHA 9 BETA 1	574
3_B2	Jagged 2	1365
3_B3	Ksp37	528
3_B4	LAP	3886
3_B5	LY6G6D	561
3_B6	MERTK	622
3_B7	MSC	22253
3_B8	MSC,NPC	3842
3_B9	TNAP	682
3_B10	MUC-13	624
3_B11	NKp80	788
3_B12	Notch 1	15467
3_C1	Notch 3	538
3_C2	Notch 4	4954
3_C3	NPC	2157
3_C4	CD352	9936
3_C5	PSMA	468
3_C6	ROR1	409
3_C7	Siglec-10	505
3_C8	CD328	866
3_C9	Siglec-8	602
3_C10	Siglec-9	566
3_C11	SSEA-5	528
3_C12	SUSD-2	1134
3_D1	TCR-alpha/beta	321110
3_D2	TCR gamma/delta	662
3_D3	Tim-4	479
3_D4	TLT-2	1863
3_D5	TM4SF20	714
3_D6	TRA-2-49	534
3_D7	TRA-2-54	524
3_D8	TSLPR	653
3_D9	VEGFR-3	703
3_D10	IgG2A, k Isotype Ctrl	830
3_D11	CD133	570
3_D12	APCDD1	680
3_E1	CD272	719
3_E2	CD198	23395
3_E3	CCRL2	4106
3_E4	CD102	52371
3_E5	CD104	8120
3_E6	CD124	4547
3_E7	CD130	1675
3_E8	CD144	557
3_E9	CD152	622
3_E10	CD155	48577
3_E11	CD158B	823
3_E12	CD184	199335
3_F1	CD186	555
3_F2	CD192	981
3_F3	CD197	79900
3_F4	CD199	703
3_F5	CD209	657
3_F6	CD217	7419
3_F7	CD230	218194
3_F8	CD24	858
3_F9	CD243	840
3_F10	CD26	60476
3_F11	CD269	881
3_F12	CD282	1006
3_G1	CD284	684
3_G2	CD301	11964
3_G3	CD303	769
3_G4	CD304	624
3_G5	CD307E	624
3_G6	CD323	19161
3_G7	CD357	651
3_G8	CD36	684
3_G9	CD369	778
3_G10	CD370	915
3_G11	CD371	13618
3_G12	CD45RO	21098
3_H1	CD51	983
3_H2	CD59	123486
3_H3	CD7	1640
3_H4	CD71	244000000
3_H5	CD84	5566
3_H6	CD88	1711
3_H7	CD355	815
3_H8	erbB3	742
3_H9	FPR3	728
3_H10	Ganglioside GD2	1006
3_H11	GPR83	1046
3_H12	HLA-A,B,C	374326
4_A1	Blank	766
4_A2	HLA-DR	45300000
4_A3	Ig light chain kappa	907
4_A4	IgD	1103
4_A5	IL-28RA	671
4_A6	integrin Beta 5	773
4_A7	KLRG1	835
4_A8	LOX-1	644
4_A9	MICA/MICB	986
4_A10	SUSD2	1194
4_A11	Notch 2	19546
4_A12	TACSTD2	728
4_B1	TIGIT	596
4_B2	IgG2b, k isotype ctrl	719
4_B3	C2aR	1168
4_B4	CCx-CKR	1040
4_B5	CD11c	673
4_B6	CD129	8431
4_B7	CD158	1340
4_B8	CD181	1015
4_B9	CD193	879
4_B10	CD196	2028
4_B11	CD1d	710
4_B12	CD20	653
4_C1	CD22	835
4_C2	CD220	611
4_C3	CD235ab	570
4_C4	CD258	818
4_C5	CD274	1589
4_C6	CD319	866
4_C7	CD32	585
4_C8	CD326	225916
4_C9	CD338	694
4_C10	CD368	745
4_C11	CD45RA	22253
4_C12	CD45RB	8838
4_D1	CD49e	110538
4_D2	CD52	64110
4_D3	CD66a/c/e	1725
4_D4	CD85h	694
4_D5	CD85	653
4_D6	CD86	759
4_D7	CD92	2673
4_D8	CXCR7	1035
4_D9	Delta Opiod Receptor	757
4_D10	Dopamine Receptor D1	646
4_D11	EphA2	793
4_D12	FceRIa	778
4_E1	GARP	800
4_E2	CD215	1058
4_E3	Lymphotoxin Beta receptor	795
4_E4	MRGX2	691
4_E5	TMEM8A	998
4_E6	CD254	820
4_E7	CD318	600
4_E8	IgG3 k isotype ctrl	678
4_E9	CD255	2001
4_E10	SSEA-4	1823
4_E11	IgM, k isotype ctrl	929
4_E12	Sialyl Lewis X	1159
4_F1	TRA-1-81	754
4_F2	CD160	747
4_F3	CD57	596
4_F4	cd66B	589
4_F5	TRA-1-60-R	538
4_F6	IgG1, k isotype ctrl	587
4_F7	CD115	884
4_F8	CD201	769
4_F9	IgG2a, k isotype ctrl	624
4_F10	CD120b	11887
4_F11	CD210	2234
4_F12	CD267	1184
4_G1	CD294	1294
4_G2	CD49f	1250
4_G3	CD85	631
4_G4	CD85d	700
4_G5	IgG Fc	561
4_G6	Integrin Beta 7	29492
4_G7	XCR1	622
4_G8	Podoplanin	633
4_G9	IgG2b, k isotype ctrl	607
4_G10	CD132	50958
4_G11	CD195	2545
4_G12	CXCR1	1301
4_H1	IgM, k isotype ctrl	696
4_H2	SSEA-3	830

## Sheet: Table S2 - virus with iso subtr
Table S2 notes:
PE MESF values displayed with subtraction of isotype control staining.
The proteins are clustered based on their respective isotype control.
Grey highlights show positive controls and other proteins known to be present on the surface of HIV.
Table S2: Virus Staining - Mean PE MESF with isotype subtracted
Well	Protein	H9 IIIB	SF162	BG505	BaL	IIIB
1 A2	IgG Isotype Control	0	0	0	0	0
1 A3	CCR10	-0.7	-0.22	1.29	-0.72	0.04
1 A4	CD278	-0.53	-0.25	0.35	1	2.7
1 A5	IFN-Y R b CHAIN	0.07	0.22	0.77	0.03	0.72
1 A6	IgG1, K ISOTYPE CTRL	0	0	0	0	0
1 A7	CD46	0.16	0.12	-0.27	0.07	-0.05
1 A8	CD70	0.17	0.67	-0.14	-0.63	-0.07
1 A9	CD1A	0	0.23	-0.51	-0.15	-0.04
1 A10	CD2	-1.25	2.39	-0.74	6.66	9.2
1 A11	BETA-2 MICROGLOBULIN	-0.26	-0.74	-0.33	-1.09	-0.39
1 A12	B7-H4	-0.82	-0.52	-0.79	-0.84	-0.7
1 B1	CADHERIN 11	-0.23	-0.24	-0.51	-0.86	0.64
1 B2	CD10	0.54	0.44	0.24	-0.3	0.43
1 B3	CD100	1.19	1	2.4	0.11	0.53
1 B4	CD103	-1.45	-1.11	-0.66	-1.46	-1.05
1 B5	CD105	-1.13	-0.84	0.06	-1.29	-0.83
1 B6	CD106	-1.31	-0.96	5.37	-1.49	-0.98
1 B7	CD107a	0.62	0.57	0.28	0.04	1.33
1 B8	CD107b	0.37	0.88	0.75	-0.39	2.93
1 B9	CD109	-0.86	-0.57	7.27	-1.22	-0.67
1 B10	CD111	-0.21	0.12	0.1	-0.56	0.57
1 B11	CD112	0.17	0.02	0.13	-0.33	0.05
1 B12	CD114	0.11	0.14	-0.01	-0.42	0.03
1 C1	CD116	0.16	1.9	-0.19	-0.2	1.21
1 C2	CD117	-0.53	-0.4	1.08	-0.85	-0.7
1 C3	CD119	-0.8	0.38	0.36	-0.39	0.07
1 C4	CD11A	1.08	3.71	-0.76	-0.94	4.21
1 C5	CD11B	-0.73	0.03	0.1	-0.64	-0.12
1 C6	CD122	-1.28	-0.9	-0.72	-1.43	-0.93
1 C7	CD123	-1.21	-0.81	0.04	-1.23	-0.31
1 C8	CD126	-0.25	0.62	-0.68	-0.06	0.81
1 C9	CD127	-0.7	-0.37	-0.46	-0.63	-0.38
1 C10	CD13	-0.78	-0.33	-0.5	-0.86	-0.31
1 C11	CD131	-0.98	-0.62	-0.77	-1.1	-0.29
1 C12	CD134	0.09	0.13	-0.92	-0.11	0.16
1 D1	CD135	-0.38	-0.53	-0.69	-0.4	-0.04
1 D2	CD137	-0.59	-0.8	0.93	-1.04	-0.41
1 D3	4-1BB Ligand	0.51	0.14	-0.93	0.47	1.02
1 D4	CD138	-0.9	-0.93	0.04	-1.22	-0.65
1 D5	CD14	-0.46	-0.37	-0.3	-0.48	-0.11
1 D6	CD140A	-0.78	-0.7	0.06	-1.08	-0.01
1 D7	CD140B	0.24	0.28	-0.4	0.08	0.64
1 D8	CD141	0.36	0.27	-0.12	-0.06	0.44
1 D9	CD142	-1.13	-0.95	-0.68	-1.3	-0.79
1 D10	CD143	-0.42	-0.67	9.57	-0.78	-0.21
1 D11	CD146	-0.67	0.09	-0.39	-0.62	0.06
1 D12	CD148	-0.08	-0.09	-0.09	-0.37	-0.03
1 E1	CD15	-0.65	-0.48	-0.87	-0.79	-0.64
1 E2	CD150	-1.03	-0.8	-0.87	-1.1	-0.68
1 E3	CD151	-0.45	-0.39	-0.74	-0.74	-0.31
1 E4	CD154	-1.03	-0.61	1.2	-1.12	-0.75
1 E5	CD156C	0.28	2.07	0.39	0.52	1.86
1 E6	CD158E1	-1.13	-0.89	0.79	-1.3	-0.88
1 E7	CD16	-0.78	-0.54	1.52	-0.97	-0.62
1 E8	CD161	-0.51	-0.59	3.84	-0.85	-0.23
1 E9	CD162	0.16	-0.26	0.55	-0.61	-0.31
1 E10	CD163	-0.14	-0.06	-0.21	-0.27	-0.49
1 E11	CD164	0.87	-0.53	-0.03	-0.35	-0.53
1 E12	CD165	-0.48	-0.71	4.97	-0.7	-0.23
1 F1	CD166	0.48	0.61	0.96	0.42	0.72
1 F2	CD169	-1.04	-0.95	0.41	-1.25	-0.78
1 F3	CD170	0.14	-0.12	-0.14	0.13	0.14
1 F4	CD172A/B	-0.96	-0.85	0.29	-0.98	-0.49
1 F5	CD172G	-0.21	-0.04	-0.59	-0.03	0.23
1 F6	CD178	-0.42	-0.16	1.23	-0.35	0.01
1 F7	CD179A	0.66	0.43	0.43	0.66	0.69
1 F8	CD179B	-0.64	0.11	-0.95	-0.48	-0.1
1 F9	CD18	1.87	4.1	-0.11	3.37	3.61
1 F10	CD180	-0.71	-0.42	-0.84	-0.63	-0.37
1 F11	CD182	-1.14	-0.94	-0.56	-1.24	-0.88
1 F12	CD183	-1.17	-0.84	0.12	-1.27	-0.92
1 G1	CD185	-0.95	-0.66	-0.11	-1.01	-0.82
1 G2	CD19	-1.14	-0.03	-0.06	-1.06	0.19
1 G3	CD191	-0.89	-0.66	0.47	-1.14	-0.71
1 G4	CD194	-1.09	-0.85	0.45	-1.29	-0.8
1 G5	CD1B	-1.12	-0.43	-0.03	-0.86	-0.55
1 G6	CD1C	-1.25	-0.89	0.65	-1.27	-0.54
1 G7	CD200	-0.39	0.2	0.07	-0.13	0.03
1 G8	CD200R	-0.25	0.29	0.78	-0.24	0.11
1 G9	CD202B	-0.34	-0.46	7.57	-0.39	-0.46
1 G10	CD203C	-0.87	-0.84	-0.47	-1.02	-0.57
1 G11	CD205	-0.72	-0.69	-0.71	-1.09	-0.34
1 G12	CD206	-0.1	-0.41	-0.19	-0.86	-0.12
1 H1	CD207	-0.48	-0.38	0.64	-1.15	-0.15
1 H2	CD21	-0.65	-0.63	-0.38	-0.99	-0.39
1 H3	CD213ALPHA1	-0.22	-0.13	4.62	-0.54	-0.03
1 H4	CD213ALPHA2	-0.74	-0.53	0.01	-1.06	-0.27
1 H5	CD218a	-0.89	-0.52	-1.01	-1.01	-0.41
1 H6	CD221	-0.88	0.7	0.05	-1.27	-0.64
1 H7	CD223	-0.79	-0.54	-0.56	-1.02	-0.59
1 H8	CD226	0.08	0.14	0.58	0.05	0.6
1 H9	CD227	0.64	0.21	0.68	-0.44	0.44
1 H10	CD229	-1.1	-0.57	1.04	-1.19	-0.41
1 H11	CD23	-1.1	-0.94	0.32	-1.33	-0.74
1 H12	CD231	0.82	0.84	-0.55	0.18	0.85
2 A2	CD244	-1.33	-0.9	-0.68	-1.12	-0.67
2 A3	CD245	-0.01	0.62	1.27	0.63	0.82
2 A4	CD25	-1.09	-0.21	-0.07	1.6	0.2
2 A5	CD252	-0.68	0.06	0.56	0.06	0.16
2 A6	CD261	-0.52	-0.19	0.51	-0.11	1.44
2 A7	CD262	-0.68	-0.36	0.08	-0.34	-0.14
2 A8	CD263	-1.06	-0.37	0.26	-0.23	0.03
2 A9	CD266	-1.11	-0.76	-0.33	-0.97	-0.52
2 A10	CD268	-1.34	-0.98	-0.59	-1.24	-0.68
2 A11	CD27	-0.77	-0.6	-0.07	-0.47	-0.49
2 A12	CD271	-1.2	-0.94	-0.55	-1.25	-0.77
2 B1	CD275	-0.97	-0.48	-0.44	-0.98	-0.22
2 B2	CD276	-0.33	0.13	0.65	-0.01	0.53
2 B3	CD147	1.91	1.51	3.08	3.03	2.32
2 B4	CD279	-1.23	-0.88	-0.55	-1.19	-0.85
2 B5	CD28	-0.89	-0.15	0.27	-0.08	0.39
2 B6	CD29	1.01	2.73	6.37	3.87	4.97
2 B7	CD290	-0.27	0.6	0.72	0.05	1.17
2 B8	CD298	-0.17	0.62	0.72	0.03	0.54
2 B9	CD3	1.87	6.22	7.17	5.76	8.2
2 B10	CD30	0.42	-0.4	0.11	-0.25	-0.05
2 B11	CD300C	-0.57	-0.3	0.57	-0.18	0.22
2 B12	CD309	-0.63	-0.32	0.18	-0.34	-0.15
2 C1	CD31	-1	-0.09	-0.11	-0.63	-0.1
2 C2	CD314	-0.19	0.55	0.81	0.28	0.82
2 C3	CD317	-0.45	0.4	0.32	0.23	0.63
2 C4	CD324	-1.22	-0.83	-0.56	-1.14	-0.81
2 C5	CD325	-0.33	0.04	0.22	-0.22	0.54
2 C6	CD328	-1.19	-0.84	-0.55	-1.04	-0.39
2 C7	CD33	-0.41	-0.1	0.49	-0.13	0.28
2 C8	CD334	-1.24	-0.5	-0.54	-1.03	-0.68
2 C9	CD335	-1.36	-0.99	-0.65	-1.08	-0.13
2 C10	CD336	-1.09	-0.72	-0.27	-0.86	-0.49
2 C11	CD337	-1.3	-0.88	-0.72	-1.22	-0.84
2 C12	CD34	-1.42	-1.13	-0.91	-1.47	-0.78
2 D1	CD340	-1.24	-0.89	-0.59	-1.11	-0.82
2 D2	CD344	0.51	0.83	1.5	0.97	0.86
2 D3	CD35	-1.4	-1.04	-0.81	-1.43	-0.92
2 D4	CD354	-0.72	-0.19	0.1	-0.33	0.01
2 D5	CD360	-0.96	-0.49	-0.03	-0.11	0.57
2 D6	CD365	-0.54	-0.23	0.36	-0.18	0.17
2 D7	CD366	-1.04	-0.81	-0.18	-0.65	-0.41
2 D8	CLEC4A	-0.71	-0.58	0.27	-0.19	-0.23
2 D9	CD36L1	-1.22	-0.69	-0.53	-1.12	-0.73
2 D10	CD38	-0.88	10.12	4.66	4.47	10.1
2 D11	CD39	-1.33	-0.2	-0.53	-0.25	-0.04
2 D12	CD4	-1.06	0.37	-0.32	-0.52	1.24
2 E1	CD40	-1.3	-0.66	-0.76	-1.21	0.26
2 E2	CD41	-1.47	-0.63	-0.94	-1.43	-0.21
2 E3	CD42B	-1.2	-0.89	-0.77	-1.14	-0.73
2 E4	CD43	0.24	0.89	1.65	1.26	0.19
2 E5	CD44	3.07	3.66	1.48	13.26	4.87
2 E6	CD45	-1.15	-0.2	0.54	-0.03	1.97
2 E7	CD47	0.07	1.11	1.06	3.26	3.77
2 E8	CD48	-0.07	4.08	3.12	2.87	6.5
2 E9	CD49A	-0.53	1.87	0.25	0.38	1.39
2 E10	CD49B	-0.86	-0.38	-0.25	-0.35	-0.19
2 E11	CD49C	-0.52	0.09	0	0.12	0.31
2 E12	CD49D	-0.79	6.42	6.27	-0.84	7.8
2 F1	CD5	-0.09	1.16	1.12	-0.09	3.91
2 F2	CD50	-1.09	2.04	1.17	0.14	1.9
2 F3	CD54	-0.86	0.82	0.45	1.08	1.22
2 F4	CD55	-0.4	0.58	0.44	0.21	1
2 F5	CD56	-1.26	-0.63	-0.55	-0.89	-0.54
2 F6	CD58	-0.27	0.23	1.67	1.8	2.25
2 F7	CD6	-1.16	1.15	0.85	0.15	1.35
2 F8	CD61	-1.51	-0.76	-0.83	-1.48	-0.75
2 F9	CD62E	-0.7	-0.3	0.08	-0.19	-0.28
2 F10	CD62L	-1.38	-0.82	-0.65	-0.82	-0.39
2 F11	CD62P	-1.12	-0.58	-0.26	-0.66	-0.37
2 F12	CD63	1.01	0.42	0.24	2.55	1.18
2 G1	CD64	-0.82	-0.32	0.15	-0.33	0.03
2 G2	CD69	-0.81	-0.04	0.4	-0.76	0.31
2 G3	CD73	-0.07	0.71	0.73	0.46	0.6
2 G4	CD74	0.52	0.91	0.69	0.59	0.57
2 G5	CD79B	-0.76	-0.27	0.15	-0.34	-0.16
2 G6	CD8A	-1.46	1.38	1.95	-0.16	1.01
2 G7	CD80	-0.59	-0.17	0.14	-0.07	-0.1
2 G8	CD81	1.53	2.01	1.64	0.55	1.46
2 G9	CD82	17.82	12.52	1.15	9.86	11.5
2 G10	CD83	-0.73	-0.16	-0.15	-0.35	-0.1
2 G11	CD85	-1.08	-0.05	-0.53	-0.71	-0.57
2 G12	CD85K	-0.35	-0.1	0.19	-0.2	-0.04
2 H1	CD87	1.48	3.52	1.37	1.02	1.55
2 H2	CD89	-0.56	-0.42	-0.08	-0.18	-0.49
2 H3	CD8A	-1.25	3.27	4.43	1.84	3.06
2 H4	CD9	-1.26	0.23	0	-0.68	-0.24
2 H5	CD90	-0.13	-0.86	-0.92	-1.16	-0.75
2 H6	CD93	-0.39	0.33	0.17	-1.54	0.04
2 H7	CD94	-1.24	-0.71	-0.41	-1.05	-0.79
2 H8	CD95	0.15	0.49	0.56	-0.16	0.39
2 H9	CD96	-0.43	0.31	0.36	0.03	0.52
2 H10	CD97	-0.52	1.01	0.93	0.14	1.55
2 H11	CD99	-1.03	0.02	0.29	-0.68	0.09
2 H12	CXCL16	-1.16	-0.51	-0.52	-1.01	-0.7
3 A2	DLL1	-1.44	-0.13	-0.91	-1.62	-1.1
3 A3	CLL4	-1.26	-0.45	-0.7	-1.61	-0.98
3 A4	DR3	-0.47	0.2	0.18	-1.63	-0.4
3 A5	EGFR	-0.96	-0.96	-0.38	-1.01	-0.03
3 A6	GPR19	-0.32	0.99	0.26	-0.31	-0.33
3 A7	CPR56	-1.23	-0.03	-0.71	-1.14	-0.49
3 A8	HLA-E	0.09	-0.67	0.99	0.34	0.11
3 A9	HVEM	-0.55	-0.81	0.35	-0.17	-0.17
3 A10	IG light chain K	-1.42	-0.67	-0.84	-1.42	-0.99
3 A11	iGm	-1.4	0.32	-0.81	-1.34	-0.83
3 A12	CD360	-0.9	1.36	-0.39	-1	-0.61
3 B1	Integrin ALPHA 9 BETA 1	-0.24	-0.56	0.38	-0.46	-0.25
3 B2	Jagged 2	0.92	-0.25	1.32	1.11	0.84
3 B3	Ksp37	-0.82	-0.63	-0.74	-1.37	0.63
3 B4	LAP	-0.9	-0.43	-0.36	-0.73	0.4
3 B5	LY6G6D	-1.13	-0.54	-0.59	-1.21	-0.51
3 B6	MERTK	-0.97	-0.72	0.06	-0.37	-0.65
3 B7	MSC	-1.12	-0.75	-0.35	-0.88	-0.43
3 B8	MSC,NPC	-0.92	-0.56	0.11	-0.6	-0.57
3 B9	TNAP	-1.17	-0.41	-0.45	-0.98	-0.61
3 B10	MUC-13	-0.93	0.15	0.08	-0.47	-0.02
3 B11	NKp80	-0.77	-0.55	0.29	-0.48	0.1
3 B12	Notch 1	-0.64	-0.3	0.66	-0.12	-0.16
3 C1	Notch 3	-0.56	0.49	-0.55	-0.82	0.1
3 C2	Notch 4	-0.92	0.09	-0.1	-0.58	-0.57
3 C3	NPC	0.52	-0.52	0.68	1.17	0.76
3 C4	CD352	-0.61	-0.48	0.08	-0.51	0.43
3 C5	PSMA	-0.74	-0.37	-0.47	-0.7	-0.61
3 C6	ROR1	-0.89	0.01	-0.41	-0.75	-0.61
3 C7	Siglec-10	-0.71	-0.28	-0.24	-0.05	-0.62
3 C8	CD328	-0.49	-0.57	-0.02	-0.2	-0.21
3 C9	Siglec-8	-0.63	-1.02	0.07	-0.28	-0.19
3 C10	Siglec-9	-0.93	-0.46	-0.5	-1.22	-0.65
3 C11	SSEA-5	-1.25	0.13	-0.87	-1.45	-0.69
3 C12	SUSD-2	-0.95	0.37	-0.29	-1.18	-0.34
3 D1	TCR-alpha/beta	0.12	-0.19	0.66	-0.23	0.27
3 D2	TCR gamma/delta	-0.19	-0.72	0.51	-0.11	0.25
3 D3	Tim-4	-0.54	-1.13	-0.1	-0.53	-0.24
3 D4	TLT-2	-1.26	0.45	-0.72	-1.27	-0.71
3 D5	TM4SF20	-1.42	-0.65	-0.84	-1.56	-1.04
3 D6	TRA-2-49	-0.35	-0.21	0.41	0.11	1.57
3 D7	TRA-2-54	-1.01	-0.38	-0.4	-0.89	-0.6
3 D8	TSLPR	-1.08	-0.19	-0.54	-0.99	-0.46
3 D9	VEGFR-3	-0.8	-0.6	-0.07	-0.61	0.05
3 D10	IgG2A, k Isotype Ctrl	0	0	0	0	0
3 D11	CD133	-0.49	0.64	-0.54	-0.42	-0.24
3 D12	APCDD1	-0.31	-0.06	-0.6	-0.69	0.38
3 E1	CD272	-0.18	0.04	-0.31	-0.31	0.22
3 E2	CD198	-0.65	0.29	-0.72	-0.43	0.08
3 E3	CCRL2	-0.34	-0.02	-0.2	-0.3	0.23
3 E4	CD102	-0.31	0.19	-0.42	-0.26	0.13
3 E5	CD104	-0.17	-0.25	-0.17	-0.16	-0.07
3 E6	CD124	-0.16	0.12	-0.07	-0.16	-0.08
3 E7	CD130	-0.86	0.2	-0.93	-1.06	-0.7
3 E8	CD144	-0.3	0.42	-0.2	-0.23	-0.15
3 E9	CD152	-0.59	0.39	-0.49	-0.59	-0.28
3 E10	CD155	-0.05	0.19	-0.29	-0.23	0.11
3 E11	CD158B	-0.26	0.14	-0.28	-0.27	0.04
3 E12	CD184	-0.51	-0.07	-0.78	-0.51	0.24
3 F1	CD186	-0.57	0.64	-0.48	-0.73	-0.26
3 F2	CD192	-0.85	0.31	-1.09	-1.13	-0.29
3 F3	CD197	-0.34	0.16	-0.16	0.06	0.12
3 F4	CD199	-0.55	-0.15	-0.43	-0.56	-0.15
3 F5	CD209	-0.5	0.74	-0.43	-0.54	-0.04
3 F6	CD217	-0.56	0.54	-0.48	-0.6	-0.06
3 F7	CD230	0.42	0.05	0.17	0.06	-0.14
3 F8	CD24	-0.01	3.45	-0.03	-0.03	-0.28
3 F9	CD243	-0.58	0.55	-0.42	-0.59	-0.33
3 F10	CD26	-0.58	0.84	2.48	4.64	3.03
3 F11	CD269	-0.05	1.4	-0.13	0.15	0.05
3 F12	CD282	0.25	1.05	-0.08	-0.29	0.44
3 G1	CD284	0.43	0.08	0.78	0.43	0.41
3 G2	CD301	0.19	-0.16	0.4	0.07	0.25
3 G3	CD303	-0.72	0.06	-0.77	-0.84	-0.44
3 G4	CD304	-1.06	-0.06	-1.01	-0.95	-0.63
3 G5	CD307E	-0.52	0.2	-0.49	-0.71	-0.31
3 G6	CD323	-0.63	0.75	-0.58	-0.77	-0.42
3 G7	CD357	-0.68	0.1	-0.42	-0.36	-0.35
3 G8	CD36	-0.12	-0.04	-0.27	0.01	0.25
3 G9	CD369	-0.54	-0.08	-0.65	-0.61	-0.28
3 G10	CD370	-0.69	-0.21	-0.78	-0.62	-0.21
3 G11	CD371	-0.79	-0.08	-0.92	-0.93	-0.5
3 G12	CD45RO	-0.93	2.02	-0.94	-0.89	-0.41
3 H1	CD51	-0.88	0.29	-0.87	-0.96	-0.62
3 H2	CD59	0.84	0.37	3.96	1.29	3.31
3 H3	CD7	-0.11	0.65	0.46	0.15	0.58
3 H4	CD71	1.74	-0.04	-0.32	-0.33	-0.06
3 H5	CD84	-0.25	0.45	-0.07	-0.21	-0.04
3 H6	CD88	-0.5	-0.22	-0.51	-0.66	-0.34
3 H7	CD355	-0.07	0.65	-0.04	-0.12	-0.27
3 H8	erbB3	-0.8	-0.06	-0.89	-0.96	-0.35
3 H9	FPR3	0.08	1.08	0.22	0.04	-0.81
3 H10	Ganglioside GD2	-0.62	1.86	-0.8	-0.81	-0.43
3 H11	GPR83	0.02	-0.37	0.45	0.07	0.65
3 H12	HLA-A,B,C	-0.17	-0.29	1.37	-1.04	0.54
4 A1	Blank	-1.01	-0.31	-1.12	-1.24	-0.72
4 A2	HLA-DR	2.18	2.64	1.64	0.68	1.9
4 A3	Ig light chain kappa	-0.88	0.12	-0.71	-1.04	0.03
4 A4	IgD	-0.55	0.38	-0.58	-0.81	-0.27
4 A5	IL-28RA	0.29	0.98	-0.32	-0.08	0.06
4 A6	integrin Beta 5	-0.22	1.11	-0.41	-0.08	0.36
4 A7	KLRG1	-0.53	0.61	-0.87	-0.73	-0.06
4 A8	LOX-1	-0.39	0.2	-0.75	-0.65	-0.24
4 A9	MICA/MICB	-0.79	-0.01	-0.89	-0.84	-0.26
4 A10	SUSD2	-0.17	0.66	0	0.12	0.49
4 A11	Notch 2	-0.74	0.36	-0.79	-0.75	-0.34
4 A12	TACSTD2	-0.79	-0.13	-0.94	-0.84	-0.5
4 B1	TIGIT	-0.95	-0.17	-1.1	-1.26	-0.61
4 B2	IgG2b, k isotype ctrl	0	0	0	0	0
4 B3	C2aR	-0.39	-0.58	-0.43	-0.49	-1.37
4 B4	CCx-CKR	-0.38	-0.56	-0.67	-0.69	-1.44
4 B5	CD11c	-0.32	-0.27	-0.45	0.45	-1.26
4 B6	CD129	0.13	-0.07	0.13	0.09	-0.6
4 B7	CD158	-0.11	-0.4	-0.36	-0.35	-1.31
4 B8	CD181	0.08	0.23	-0.68	-0.38	-0.63
4 B9	CD193	0.3	0.49	-0.57	-0.41	-0.48
4 B10	CD196	0.14	0.59	-0.62	-0.45	-0.48
4 B11	CD1d	0.19	0.21	0.02	-0.13	-0.56
4 B12	CD20	-0.46	-0.63	-0.68	-0.63	-1.57
4 C1	CD22	-0.39	-0.36	-0.32	-0.45	-1.32
4 C2	CD220	0.49	0.98	0.17	0.55	-0.95
4 C3	CD235ab	-0.57	-1.05	-0.81	-0.86	-1.93
4 C4	CD258	-0.08	0.25	-0.15	-0.09	-1.1
4 C5	CD274	0.16	0.81	0.49	0.55	-0.46
4 C6	CD319	0.31	0.28	0.08	0.07	-0.55
4 C7	CD32	-0.4	-0.32	-0.48	-0.1	-1.36
4 C8	CD326	-0.4	-0.93	-0.7	-0.81	-1.75
4 C9	CD338	-0.36	-0.65	-0.52	-0.63	-1.42
4 C10	CD368	0.51	0.23	0.16	0.14	-0.29
4 C11	CD45RA	-0.54	-0.85	-0.82	-0.76	-1.75
4 C12	CD45RB	-0.51	-0.68	-0.58	-0.59	-1.71
4 D1	CD49e	0.9	0.63	-0.18	0.31	-0.58
4 D2	CD52	0.28	0.95	0.54	0.81	-0.03
4 D3	CD66a/c/e	0.04	0.2	0.34	0.59	0
4 D4	CD85h	0.82	0.64	0.49	0.51	0.49
4 D5	CD85	0.56	0.46	0.42	0.6	-1.39
4 D6	CD86	-0.19	-0.2	-0.57	0	-1.19
4 D7	CD92	0.01	0.06	-0.21	0.25	-0.74
4 D8	CXCR7	0.2	0.08	-0.4	-0.16	-0.28
4 D9	Delta Opiod Receptor	0.05	-0.34	-0.07	0.42	-0.72
4 D10	Dopamine Receptor D1	-0.35	-0.5	-0.46	-0.34	-1.2
4 D11	EphA2	0.12	-0.27	-0.22	-0.02	-0.9
4 D12	FceRIa	-0.33	-0.74	-0.67	-0.51	-1.52
4 E1	GARP	-0.36	-0.6	-0.58	-0.32	-1.69
4 E2	CD215	-0.27	-0.46	-0.34	-0.32	-1.29
4 E3	Lymphotoxin Beta receptor	0.22	0.42	-0.12	0.33	-0.47
4 E4	MRGX2	-0.26	-0.21	-0.66	-0.35	-1.14
4 E5	TMEM8A	0.48	0	0.31	0.6	-0.95
4 E6	CD254	0.42	0.28	-0.11	0	-0.54
4 E7	CD318	-0.07	-0.26	-0.22	-0.3	-1.38
4 E8	IgG3 k isotype ctrl	0	0	0	0	0
4 E9	CD255	-0.31	1.02	-0.29	-0.43	0.18
4 E10	SSEA-4	-0.83	-0.7	-0.74	-1.34	-1.15
4 E11	IgM, k isotype ctrl	0	0	0	0	0
4 E12	Sialyl Lewis X	-0.25	0.28	0.09	-0.28	1.35
4 F1	TRA-1-81	0.05	0.16	0.38	-0.4	0.32
4 F2	CD160	-0.19	0.49	0.16	-0.41	0.38
4 F3	CD57	-0.32	0.02	0	-0.3	0.32
4 F4	cd66B	-0.26	-0.03	0.01	-0.26	0.01
4 F5	TRA-1-60-R	-0.29	-0.06	0.01	-0.38	-0.15
4 F6	IgG1, k isotype ctrl	0	0	0	0	0
4 F7	CD115	0.65	0.48	0.52	0.68	0.89
4 F8	CD201	0.88	0.85	1.46	0.81	1.02
4 F9	IgG2a, k isotype ctrl	0	0	0	0	0
4 F10	CD120b	0.35	0.32	0.43	0.5	0.42
4 F11	CD210	1.19	1.59	1.34	1.82	1.74
4 F12	CD267	1.09	0.96	1.14	1.4	1.19
4 G1	CD294	0.88	0.92	1	0.85	1.03
4 G2	CD49f	0.32	0.26	0.75	0.37	0.88
4 G3	CD85	0.15	0.24	0.45	0.39	0.42
4 G4	CD85d	0.94	1.05	0.82	0.98	1.25
4 G5	IgG Fc	-0.04	-0.07	-0.07	-0.17	-0.08
4 G6	Integrin Beta 7	0.82	-0.19	7.22	4.34	9.02
4 G7	XCR1	0.02	-0.1	-0.23	-0.24	0.06
4 G8	Podoplanin	0.03	0.2	-0.21	0.04	0.32
4 G9	IgG2b, k isotype ctrl	0	0	0	0	0
4 G10	CD132	0.48	0.27	0.07	0.3	0.41
4 G11	CD195	-0.01	-0.08	0.42	-0.01	0.4
4 G12	CXCR1	0.47	0.39	0.22	0.47	0.69
4 H1	IgM, k isotype ctrl	0	0	0	0	0
4 H2	SSEA-3	0.19	0.42	0.4	0.32	0.13

## Sheet: Table S3 - virus w out iso subt
Table S3 notes:
PE MESF values displayed without subtraction of isotype control staining.
The proteins are clustered based on their respective isotype control.
Grey highlights show positive controls and other proteins known to be present on the surface of HIV.
Table S3: Virus Staining - Mean PE MESF without isotype subtracted
Well	Sample	H9 IIIB	SF162	BG505	BaL	IIIB
1_A1	Blank	2.9	2.87	2.93	2.87	2.83
1_A2	IgG Isotype Control	4.05	3.54	3.08	4.21	3.46
1_A3	CCR10	3.35	3.32	4.37	3.49	3.5
1_A4	CD278	3.52	3.29	3.43	5.21	6.16
1_A5	IFN-Y R b CHAIN	4.12	3.76	3.85	4.24	4.18
1_A6	IgG1. K ISOTYPE CTRL	4.38	4.08	3.83	4.44	3.9
1_A7	CD46	4.54	4.2	3.56	4.51	3.85
1_A8	CD70	4.55	4.75	3.69	3.81	3.83
1_A9	CD1A	4.38	4.31	3.32	4.29	3.86
1_A10	CD2	3.13	6.47	3.09	11.1	13.1
1_A11	BETA-2 MICROGLOBULIN	4.12	3.34	3.5	3.35	3.51
1_A12	B7-H4	3.56	3.56	3.04	3.6	3.2
1_B1	CADHERIN 11	4.15	3.84	3.32	3.58	4.54
1_B2	CD10	4.92	4.52	4.07	4.14	4.33
1_B3	CD100	5.57	5.08	6.23	4.55	4.43
1_B4	CD103	2.93	2.97	3.17	2.98	2.85
1_B5	CD105	3.25	3.24	3.89	3.15	3.07
1_B6	CD106	3.07	3.12	9.2	2.95	2.92
1_B7	CD107a	5	4.65	4.11	4.48	5.23
1_B8	CD107b	4.75	4.96	4.58	4.05	6.83
1_B9	CD109	3.52	3.51	11.1	3.22	3.23
1_B10	CD111	4.17	4.2	3.93	3.88	4.47
1_B11	CD112	4.55	4.1	3.96	4.11	3.95
1_B12	CD114	4.49	4.22	3.82	4.02	3.93
1_C1	CD116	4.54	5.98	3.64	4.24	5.11
1_C2	CD117	3.85	3.68	4.91	3.59	3.2
1_C3	CD119	3.58	4.46	4.19	4.05	3.97
1_C4	CD11A	5.46	7.79	3.07	3.5	8.11
1_C5	CD11B	3.65	4.11	3.93	3.8	3.78
1_C6	CD122	3.1	3.18	3.11	3.01	2.97
1_C7	CD123	3.17	3.27	3.87	3.21	3.59
1_C8	CD126	4.13	4.7	3.15	4.38	4.71
1_C9	CD127	3.68	3.71	3.37	3.81	3.52
1_C10	CD13	3.6	3.75	3.33	3.58	3.59
1_C11	CD131	3.4	3.46	3.06	3.34	3.61
1_C12	CD134	4.47	4.21	2.91	4.33	4.06
1_D1	CD135	4	3.55	3.14	4.04	3.86
1_D2	CD137	3.79	3.28	4.76	3.4	3.49
1_D3	4-1BB Ligand	4.89	4.22	2.9	4.91	4.92
1_D4	CD138	3.48	3.15	3.87	3.22	3.25
1_D5	CD14	3.92	3.71	3.53	3.96	3.79
1_D6	CD140A	3.6	3.38	3.89	3.36	3.89
1_D7	CD140B	4.62	4.36	3.43	4.52	4.54
1_D8	CD141	4.74	4.35	3.71	4.38	4.34
1_D9	CD142	3.25	3.13	3.15	3.14	3.11
1_D10	CD143	3.96	3.41	13.4	3.66	3.69
1_D11	CD146	3.71	4.17	3.44	3.82	3.96
1_D12	CD148	4.3	3.99	3.74	4.07	3.87
1_E1	CD15	3.73	3.6	2.96	3.65	3.26
1_E2	CD150	3.35	3.28	2.96	3.34	3.22
1_E3	CD151	3.93	3.69	3.09	3.7	3.59
1_E4	CD154	3.35	3.47	5.03	3.32	3.15
1_E5	CD156C	4.66	6.15	4.22	4.96	5.76
1_E6	CD158E1	3.25	3.19	4.62	3.14	3.02
1_E7	CD16	3.6	3.54	5.35	3.47	3.28
1_E8	CD161	3.87	3.49	7.67	3.59	3.67
1_E9	CD162	4.54	3.82	4.38	3.83	3.59
1_E10	CD163	4.24	4.02	3.62	4.17	3.41
1_E11	CD164	5.25	3.55	3.8	4.09	3.37
1_E12	CD165	3.9	3.37	8.8	3.74	3.67
1_F1	CD166	4.86	4.69	4.79	4.86	4.62
1_F2	CD169	3.34	3.13	4.24	3.19	3.12
1_F3	CD170	4.52	3.96	3.69	4.57	4.04
1_F4	CD172A/B	3.42	3.23	4.12	3.46	3.41
1_F5	CD172G	4.17	4.04	3.24	4.41	4.13
1_F6	CD178	3.96	3.92	5.06	4.09	3.91
1_F7	CD179A	5.04	4.51	4.26	5.1	4.59
1_F8	CD179B	3.74	4.19	2.88	3.96	3.8
1_F9	CD18	6.25	8.18	3.72	7.81	7.51
1_F10	CD180	3.67	3.66	2.99	3.81	3.53
1_F11	CD182	3.24	3.14	3.27	3.2	3.02
1_F12	CD183	3.21	3.24	3.95	3.17	2.98
1_G1	CD185	3.43	3.42	3.72	3.43	3.08
1_G2	CD19	3.24	4.05	3.77	3.38	4.09
1_G3	CD191	3.49	3.42	4.3	3.3	3.19
1_G4	CD194	3.29	3.23	4.28	3.15	3.1
1_G5	CD1B	3.26	3.65	3.8	3.58	3.35
1_G6	CD1C	3.13	3.19	4.48	3.17	3.36
1_G7	CD200	3.99	4.28	3.9	4.31	3.93
1_G8	CD200R	4.13	4.37	4.61	4.2	4.01
1_G9	CD202B	4.04	3.62	11.4	4.05	3.44
1_G10	CD203C	3.51	3.24	3.36	3.42	3.33
1_G11	CD205	3.66	3.39	3.12	3.35	3.56
1_G12	CD206	4.28	3.67	3.64	3.58	3.78
1_H1	CD207	3.9	3.7	4.47	3.29	3.75
1_H2	CD21	3.73	3.45	3.45	3.45	3.51
1_H3	CD213ALPHA1	4.16	3.95	8.45	3.9	3.87
1_H4	CD213ALPHA2	3.64	3.55	3.84	3.38	3.63
1_H5	CD218a	3.49	3.56	2.82	3.43	3.49
1_H6	CD221	3.5	4.78	3.88	3.17	3.26
1_H7	CD223	3.59	3.54	3.27	3.42	3.31
1_H8	CD226	4.46	4.22	4.41	4.49	4.5
1_H9	CD227	5.02	4.29	4.51	4	4.34
1_H10	CD229	3.28	3.51	4.87	3.25	3.49
1_H11	CD23	3.28	3.14	4.15	3.11	3.16
1_H12	CD231	5.2	4.92	3.28	4.62	4.75
2_A1	Blank	2.94	2.95	2.87	2.88	2.79
2_A2	CD244	3.05	3.18	3.15	3.32	3.23
2_A3	CD245	4.37	4.7	5.1	5.07	4.72
2_A4	CD25	3.29	3.87	3.76	6.04	4.1
2_A5	CD252	3.7	4.14	4.39	4.5	4.06
2_A6	CD261	3.86	3.89	4.34	4.33	5.34
2_A7	CD262	3.7	3.72	3.91	4.1	3.76
2_A8	CD263	3.32	3.71	4.09	4.21	3.93
2_A9	CD266	3.27	3.32	3.5	3.47	3.38
2_A10	CD268	3.04	3.1	3.24	3.2	3.22
2_A11	CD27	3.61	3.48	3.76	3.97	3.41
2_A12	CD271	3.18	3.14	3.28	3.19	3.13
2_B1	CD275	3.41	3.6	3.39	3.46	3.68
2_B2	CD276	4.05	4.21	4.48	4.43	4.43
2_B3	CD147	6.29	5.59	6.91	7.47	6.22
2_B4	CD279	3.15	3.2	3.28	3.25	3.05
2_B5	CD28	3.49	3.93	4.1	4.36	4.29
2_B6	CD29	5.39	6.81	10.2	8.31	8.87
2_B7	CD290	4.11	4.68	4.55	4.49	5.07
2_B8	CD298	4.21	4.7	4.55	4.47	4.44
2_B9	CD3	6.25	10.3	11	10.2	12.1
2_B10	CD30	4.8	3.68	3.94	4.19	3.85
2_B11	CD300C	3.81	3.78	4.4	4.26	4.12
2_B12	CD309	3.75	3.76	4.01	4.1	3.75
2_C1	CD31	3.38	3.99	3.72	3.81	3.8
2_C2	CD314	4.19	4.63	4.64	4.72	4.72
2_C3	CD317	3.93	4.48	4.15	4.67	4.53
2_C4	CD324	3.16	3.25	3.27	3.3	3.09
2_C5	CD325	4.05	4.12	4.05	4.22	4.44
2_C6	CD328	3.19	3.24	3.28	3.4	3.51
2_C7	CD33	3.97	3.98	4.32	4.31	4.18
2_C8	CD334	3.14	3.58	3.29	3.41	3.22
2_C9	CD335	3.02	3.09	3.18	3.36	3.77
2_C10	CD336	3.29	3.36	3.56	3.58	3.41
2_C11	CD337	3.08	3.2	3.11	3.22	3.06
2_C12	CD34	2.96	2.95	2.92	2.97	3.12
2_D1	CD340	3.14	3.19	3.24	3.33	3.08
2_D2	CD344	4.89	4.91	5.33	5.41	4.76
2_D3	CD35	2.98	3.04	3.02	3.01	2.98
2_D4	CD354	3.66	3.89	3.93	4.11	3.91
2_D5	CD360	3.42	3.59	3.8	4.33	4.47
2_D6	CD365	3.84	3.85	4.19	4.26	4.07
2_D7	CD366	3.34	3.27	3.65	3.79	3.49
2_D8	CLEC4A	3.67	3.5	4.1	4.25	3.67
2_D9	CD36L1	3.16	3.39	3.3	3.32	3.17
2_D10	CD38	3.5	14.2	8.49	8.91	14
2_D11	CD39	3.05	3.88	3.3	4.19	3.86
2_D12	CD4	3.32	4.45	3.51	3.92	5.14
2_E1	CD40	3.08	3.42	3.07	3.23	4.16
2_E2	CD41	2.91	3.45	2.89	3.01	3.69
2_E3	CD42B	3.18	3.19	3.06	3.3	3.17
2_E4	CD43	4.62	4.97	5.48	5.7	4.09
2_E5	CD44	7.45	7.74	5.31	17.7	8.77
2_E6	CD45	3.23	3.88	4.37	4.41	5.87
2_E7	CD47	4.45	5.19	4.89	7.7	7.67
2_E8	CD48	4.31	8.16	6.95	7.31	10.4
2_E9	CD49A	3.85	5.95	4.08	4.82	5.29
2_E10	CD49B	3.52	3.7	3.58	4.09	3.71
2_E11	CD49C	3.86	4.17	3.83	4.56	4.21
2_E12	CD49D	3.59	10.5	10.1	3.6	11.7
2_F1	CD5	4.29	5.24	4.95	4.35	7.81
2_F2	CD50	3.29	6.12	5	4.58	5.8
2_F3	CD54	3.52	4.9	4.28	5.52	5.12
2_F4	CD55	3.98	4.66	4.27	4.65	4.9
2_F5	CD56	3.12	3.45	3.28	3.55	3.36
2_F6	CD58	4.11	4.31	5.5	6.24	6.15
2_F7	CD6	3.22	5.23	4.68	4.59	5.25
2_F8	CD61	2.87	3.32	3	2.96	3.15
2_F9	CD62E	3.68	3.78	3.91	4.25	3.62
2_F10	CD62L	3	3.26	3.18	3.62	3.51
2_F11	CD62P	3.26	3.5	3.57	3.78	3.53
2_F12	CD63	5.39	4.5	4.07	6.99	5.08
2_G1	CD64	3.56	3.76	3.98	4.11	3.93
2_G2	CD69	3.57	4.04	4.23	3.68	4.21
2_G3	CD73	4.31	4.79	4.56	4.9	4.5
2_G4	CD74	4.9	4.99	4.52	5.03	4.47
2_G5	CD79B	3.62	3.81	3.98	4.1	3.74
2_G6	CD8A	2.92	5.46	5.78	4.28	4.91
2_G7	CD80	3.79	3.91	3.97	4.37	3.8
2_G8	CD81	5.91	6.09	5.47	4.99	5.36
2_G9	CD82	22.2	16.6	4.98	14.3	15.4
2_G10	CD83	3.65	3.92	3.68	4.09	3.8
2_G11	CD85	3.3	4.03	3.3	3.73	3.33
2_G12	CD85K	4.03	3.98	4.02	4.24	3.86
2_H1	CD87	5.86	7.6	5.2	5.46	5.45
2_H2	CD89	3.82	3.66	3.75	4.26	3.41
2_H3	CD8A	3.13	7.35	8.26	6.28	6.96
2_H4	CD9	3.12	4.31	3.83	3.76	3.66
2_H5	CD90	4.25	3.22	2.91	3.28	3.15
2_H6	CD93	3.99	4.41	4	2.9	3.94
2_H7	CD94	3.14	3.37	3.42	3.39	3.11
2_H8	CD95	4.53	4.57	4.39	4.28	4.29
2_H9	CD96	3.95	4.39	4.19	4.47	4.42
2_H10	CD97	3.86	5.09	4.76	4.58	5.45
2_H11	CD99	3.35	4.1	4.12	3.76	3.99
2_H12	CXCL16	3.22	3.57	3.31	3.43	3.2
3_A1	Blank	2.88	3.13	2.82	2.81	2.93
3_A2	DLL1	2.94	3.95	2.92	2.82	2.8
3_A3	CLL4	3.12	3.63	3.13	2.83	2.92
3_A4	DR3	3.91	4.28	4.01	2.81	3.5
3_A5	EGFR	3.42	3.12	3.45	3.43	3.87
3_A6	GPR19	4.06	5.07	4.09	4.13	3.57
3_A7	CPR56	3.15	4.05	3.12	3.3	3.41
3_A8	HLA-E	4.47	3.41	4.82	4.78	4.01
3_A9	HVEM	3.83	3.27	4.18	4.27	3.73
3_A10	IG light chain K	2.96	3.41	2.99	3.02	2.91
3_A11	iGm	2.98	4.4	3.02	3.1	3.07
3_A12	CD360	3.48	5.44	3.44	3.44	3.29
3_B1	Integrin ALPHA 9 BETA 1	4.14	3.52	4.21	3.98	3.65
3_B2	Jagged 2	5.3	3.83	5.15	5.55	4.74
3_B3	Ksp37	3.56	3.45	3.09	3.07	4.53
3_B4	LAP	3.48	3.65	3.47	3.71	4.3
3_B5	LY6G6D	3.25	3.54	3.24	3.23	3.39
3_B6	MERTK	3.41	3.36	3.89	4.07	3.25
3_B7	MSC	3.26	3.33	3.48	3.56	3.47
3_B8	MSC.NPC	3.46	3.52	3.94	3.84	3.33
3_B9	TNAP	3.21	3.67	3.38	3.46	3.29
3_B10	MUC-13	3.45	4.23	3.91	3.97	3.88
3_B11	NKp80	3.61	3.53	4.12	3.96	4
3_B12	Notch 1	3.74	3.78	4.49	4.32	3.74
3_C1	Notch 3	3.82	4.57	3.28	3.62	4
3_C2	Notch 4	3.46	4.17	3.73	3.86	3.33
3_C3	NPC	4.9	3.56	4.51	5.61	4.66
3_C4	CD352	3.77	3.6	3.91	3.93	4.33
3_C5	PSMA	3.64	3.71	3.36	3.74	3.29
3_C6	ROR1	3.49	4.09	3.42	3.69	3.29
3_C7	Siglec-10	3.67	3.8	3.59	4.39	3.28
3_C8	CD328	3.89	3.51	3.81	4.24	3.69
3_C9	Siglec-8	3.75	3.06	3.9	4.16	3.71
3_C10	Siglec-9	3.45	3.62	3.33	3.22	3.25
3_C11	SSEA-5	3.13	4.21	2.96	2.99	3.21
3_C12	SUSD-2	3.43	4.45	3.54	3.26	3.56
3_D1	TCR-alpha/beta	4.5	3.89	4.49	4.21	4.17
3_D2	TCR gamma/delta	4.19	3.36	4.34	4.33	4.15
3_D3	Tim-4	3.84	2.95	3.73	3.91	3.66
3_D4	TLT-2	3.12	4.53	3.11	3.17	3.19
3_D5	TM4SF20	2.96	3.43	2.99	2.88	2.86
3_D6	TRA-2-49	4.03	3.87	4.24	4.55	5.47
3_D7	TRA-2-54	3.37	3.7	3.43	3.55	3.3
3_D8	TSLPR	3.3	3.89	3.29	3.45	3.44
3_D9	VEGFR-3	3.58	3.48	3.76	3.83	3.95
3_D10	IgG2A. k Isotype Ctrl	3.95	3.27	3.98	4.09	3.58
3_D11	CD133	3.46	3.91	3.44	3.67	3.34
3_D12	APCDD1	3.64	3.21	3.38	3.4	3.96
3_E1	CD272	3.77	3.31	3.67	3.78	3.8
3_E2	CD198	3.3	3.56	3.26	3.66	3.66
3_E3	CCRL2	3.61	3.25	3.78	3.79	3.81
3_E4	CD102	3.64	3.46	3.56	3.83	3.71
3_E5	CD104	3.78	3.02	3.81	3.93	3.51
3_E6	CD124	3.79	3.39	3.91	3.93	3.5
3_E7	CD130	3.09	3.47	3.05	3.03	2.88
3_E8	CD144	3.65	3.69	3.78	3.86	3.43
3_E9	CD152	3.36	3.66	3.49	3.5	3.3
3_E10	CD155	3.9	3.46	3.69	3.86	3.69
3_E11	CD158B	3.69	3.41	3.7	3.82	3.62
3_E12	CD184	3.44	3.2	3.2	3.58	3.82
3_F1	CD186	3.38	3.91	3.5	3.36	3.32
3_F2	CD192	3.1	3.58	2.89	2.96	3.29
3_F3	CD197	3.61	3.43	3.82	4.15	3.7
3_F4	CD199	3.4	3.12	3.55	3.53	3.43
3_F5	CD209	3.45	4.01	3.55	3.55	3.54
3_F6	CD217	3.39	3.81	3.5	3.49	3.52
3_F7	CD230	4.37	3.32	4.15	4.15	3.44
3_F8	CD24	3.94	6.72	3.95	4.06	3.3
3_F9	CD243	3.37	3.82	3.56	3.5	3.25
3_F10	CD26	3.37	4.11	6.46	8.73	6.61
3_F11	CD269	3.9	4.67	3.85	4.24	3.63
3_F12	CD282	4.2	4.32	3.9	3.8	4.02
3_G1	CD284	4.38	3.35	4.76	4.52	3.99
3_G2	CD301	4.14	3.11	4.38	4.16	3.83
3_G3	CD303	3.23	3.33	3.21	3.25	3.14
3_G4	CD304	2.89	3.21	2.97	3.14	2.95
3_G5	CD307E	3.43	3.47	3.49	3.38	3.27
3_G6	CD323	3.32	4.02	3.4	3.32	3.16
3_G7	CD357	3.27	3.37	3.56	3.73	3.23
3_G8	CD36	3.83	3.23	3.71	4.1	3.83
3_G9	CD369	3.41	3.19	3.33	3.48	3.3
3_G10	CD370	3.26	3.06	3.2	3.47	3.37
3_G11	CD371	3.16	3.19	3.06	3.16	3.08
3_G12	CD45RO	3.02	5.29	3.04	3.2	3.17
3_H1	CD51	3.07	3.56	3.11	3.13	2.96
3_H2	CD59	4.79	3.64	7.94	5.38	6.89
3_H3	CD7	3.84	3.92	4.44	4.24	4.16
3_H4	CD71	5.69	3.23	3.66	3.76	3.52
3_H5	CD84	3.7	3.72	3.91	3.88	3.54
3_H6	CD88	3.45	3.05	3.47	3.43	3.24
3_H7	CD355	3.88	3.92	3.94	3.97	3.31
3_H8	erbB3	3.15	3.21	3.09	3.13	3.23
3_H9	FPR3	4.03	4.35	4.2	4.13	2.77
3_H10	Ganglioside GD2	3.33	5.13	3.18	3.28	3.15
3_H11	GPR83	3.97	2.9	4.43	4.16	4.23
3_H12	HLA-A.B.C	3.78	2.98	5.35	3.05	4.12
4_A1	Blank	2.94	2.96	2.86	2.85	2.86
4_A2	HLA-DR	6.13	5.91	5.62	4.77	5.48
4_A3	Ig light chain kappa	3.07	3.39	3.27	3.05	3.61
4_A4	IgD	3.4	3.65	3.4	3.28	3.31
4_A5	IL-28RA	4.24	4.25	3.66	4.01	3.64
4_A6	integrin Beta 5	3.73	4.38	3.57	4.01	3.94
4_A7	KLRG1	3.42	3.88	3.11	3.36	3.52
4_A8	LOX-1	3.56	3.47	3.23	3.44	3.34
4_A9	MICA/MICB	3.16	3.26	3.09	3.25	3.32
4_A10	SUSD2	3.78	3.93	3.98	4.21	4.07
4_A11	Notch 2	3.21	3.63	3.19	3.34	3.24
4_A12	TACSTD2	3.16	3.14	3.04	3.25	3.08
4_B1	TIGIT	3	3.1	2.88	2.83	2.97
4_B2	IgG2b. k isotype ctrl	3.52	3.92	3.63	3.69	4.75
4_B3	C2aR	3.13	3.34	3.2	3.2	3.38
4_B4	CCx-CKR	3.14	3.36	2.96	3	3.31
4_B5	CD11c	3.2	3.65	3.18	4.14	3.49
4_B6	CD129	3.65	3.85	3.76	3.78	4.15
4_B7	CD158	3.41	3.52	3.27	3.34	3.44
4_B8	CD181	3.6	4.15	2.95	3.31	4.12
4_B9	CD193	3.82	4.41	3.06	3.28	4.27
4_B10	CD196	3.66	4.51	3.01	3.24	4.27
4_B11	CD1d	3.71	4.13	3.65	3.56	4.19
4_B12	CD20	3.06	3.29	2.95	3.06	3.18
4_C1	CD22	3.13	3.56	3.31	3.24	3.43
4_C2	CD220	4.01	4.9	3.8	4.24	3.8
4_C3	CD235ab	2.95	2.87	2.82	2.83	2.82
4_C4	CD258	3.44	4.17	3.48	3.6	3.65
4_C5	CD274	3.68	4.73	4.12	4.24	4.29
4_C6	CD319	3.83	4.2	3.71	3.76	4.2
4_C7	CD32	3.12	3.6	3.15	3.59	3.39
4_C8	CD326	3.12	2.99	2.93	2.88	3
4_C9	CD338	3.16	3.27	3.11	3.06	3.33
4_C10	CD368	4.03	4.15	3.79	3.83	4.46
4_C11	CD45RA	2.98	3.07	2.81	2.93	3
4_C12	CD45RB	3.01	3.24	3.05	3.1	3.04
4_D1	CD49e	4.42	4.55	3.45	4	4.17
4_D2	CD52	3.8	4.87	4.17	4.5	4.72
4_D3	CD66a/c/e	3.56	4.12	3.97	4.28	4.75
4_D4	CD85h	4.34	4.56	4.12	4.2	5.24
4_D5	CD85	4.08	4.38	4.05	4.29	3.36
4_D6	CD86	3.33	3.72	3.06	3.69	3.56
4_D7	CD92	3.53	3.98	3.42	3.94	4.01
4_D8	CXCR7	3.72	4	3.23	3.53	4.47
4_D9	Delta Opiod Receptor	3.57	3.58	3.56	4.11	4.03
4_D10	Dopamine Receptor D1	3.17	3.42	3.17	3.35	3.55
4_D11	EphA2	3.64	3.65	3.41	3.67	3.85
4_D12	FceRIa	3.19	3.18	2.96	3.18	3.23
4_E1	GARP	3.16	3.32	3.05	3.37	3.06
4_E2	CD215	3.25	3.46	3.29	3.37	3.46
4_E3	Lymphotoxin Beta receptor	3.74	4.34	3.51	4.02	4.28
4_E4	MRGX2	3.26	3.71	2.97	3.34	3.61
4_E5	TMEM8A	4	3.92	3.94	4.29	3.8
4_E6	CD254	3.94	4.2	3.52	3.69	4.21
4_E7	CD318	3.45	3.66	3.41	3.39	3.37
4_E8	IgG3 k isotype ctrl	3.79	3.9	3.66	4.21	4.25
4_E9	CD255	3.48	4.92	3.37	3.78	4.43
4_E10	SSEA-4	2.96	3.2	2.92	2.87	3.1
4_E11	IgM. k isotype ctrl	3.26	3.09	2.89	3.26	3.02
4_E12	Sialyl Lewis X	3.01	3.37	2.98	2.98	4.37
4_F1	TRA-1-81	3.31	3.25	3.27	2.86	3.34
4_F2	CD160	3.07	3.58	3.05	2.85	3.4
4_F3	CD57	2.94	3.11	2.89	2.96	3.34
4_F4	cd66B	3	3.06	2.9	3	3.03
4_F5	TRA-1-60-R	2.97	3.03	2.9	2.88	2.87
4_F6	IgG1. k isotype ctrl	3.05	3.22	3.1	3.19	3.17
4_F7	CD115	3.7	3.7	3.62	3.87	4.06
4_F8	CD201	3.93	4.07	4.56	4	4.19
4_F9	IgG2a. k isotype ctrl	3.15	3.19	3.08	3.28	3.08
4_F10	CD120b	3.5	3.51	3.51	3.78	3.5
4_F11	CD210	4.34	4.78	4.42	5.1	4.82
4_F12	CD267	4.24	4.15	4.22	4.68	4.27
4_G1	CD294	4.03	4.11	4.08	4.13	4.11
4_G2	CD49f	3.47	3.45	3.83	3.65	3.96
4_G3	CD85	3.3	3.43	3.53	3.67	3.5
4_G4	CD85d	4.09	4.24	3.9	4.26	4.33
4_G5	IgG Fc	3.11	3.12	3.01	3.11	3
4_G6	Integrin Beta 7	3.97	3	10.3	7.62	12.1
4_G7	XCR1	3.17	3.09	2.85	3.04	3.14
4_G8	Podoplanin	3.18	3.39	2.87	3.32	3.4
4_G9	IgG2b. k isotype ctrl	3.24	3.35	3.19	3.28	3.17
4_G10	CD132	3.72	3.62	3.26	3.58	3.58
4_G11	CD195	3.23	3.27	3.61	3.27	3.57
4_G12	CXCR1	3.71	3.74	3.41	3.75	3.86
4_H1	IgM. k isotype ctrl	2.96	3.12	2.84	2.94	3.05
4_H2	SSEA-3	3.15	3.54	3.24	3.26	3.18

## Sheet: Table S4 - novel candidates
Table S4: Virus staining - proteins present on 3 of 4 PBMC isolates tested
Novel antigens detected	Positive assay controls
4-1BB Ligand	CD107a
CD10	CD147
CD100	CD18
CD107b	CD2
CD111	CD26
CD112	CD29
CD115	CD3
CD119	CD43
CD120b	CD44
CD132	CD47
CD140B	CD48
CD156C	CD49A
CD160	CD49C
CD166	CD49D
CD179A	CD5
CD200	CD50
CD200R	CD54
CD201	CD55
CD210	CD58
CD226	CD59
CD227	CD6
CD245	CD63
CD252	CD81
CD267	CD82
CD269	CD87
CD278	CD8A (clone 1)
CD284	CD8A (clone 2)
CD290	HLA-DR
CD294	HLA-E
CD298	Integrin Beta 7
CD301	NPC
CD314	CD274
CD319	CD276
CD325	CD317
CD344	CD220
CD368	CD231
CD38	-
CD49f	-
CD52	-
CD66a/c/e	-
CD7	-
CD73	-
CD74	-
CD85 (clone 1/clone 2)	-
CD85d	-
CD93	-
CD95	-
CD96	-
CD97	-
CD99	-
CXCR1	-
FPR3	-
GPR83	-
IFN-Y R b CHAIN	-
Jagged 2	-
Sialyl Lewis X	-
SSEA-3	-
TRA-1-81	-
TRA-2-49	-
